# Supplementary material for: Analysis of Lipophilic Antioxidants in the Leaves of Kaempferia parviflora Wall. Ex Baker Using LC–MRM–MS and GC–FID/MS
Source: Antioxidants (Basel). 2021 Oct 5;10(10):1573. doi: 10.3390/antiox10101573 (PMC8533615; doi:10.3390/antiox10101573)
Supplement: Supplementary file 1 [file antioxidants-10-01573-s001.zip]

Archive with 1 entries (1 files):
- antioxidants-1381802-supplementary.pdf
